# Supplementary material for: Galactose-Deficient IgA1 as a Candidate Urinary Marker of IgA Nephropathy
Source: J Clin Med. 2022 Jun 2;11(11):3173. doi: 10.3390/jcm11113173 (PMC9181435; doi:10.3390/jcm11113173)
Supplement: Supplementary file 1 [file jcm-11-03173-s001.zip]

Archive with 1 entries (1 files):
- jcm-1684895-supplementary.pptx
